# Supplementary material for: The immune-body cytokine network defines a social architecture of cell interactions
Source: Biol Direct. 2006 Oct 24;1:32. doi: 10.1186/1745-6150-1-32 (PMC1636025; doi:10.1186/1745-6150-1-32)
Supplement: Additional File 5 — Cytokine Errors. Text file that includes all the interactions that were obvious errors in the database (see Additional file 2). [file 1745-6150-1-32-S5.txt]

37      31
5       31
39      31
52      31
28      31
177     31
53      31
31      39
37      39
5       39
177     39
53      39
31      52
11      52
37      52
5       52
177     52
53      52
31      28
37      28
177     28
31      177
5       177
39      177
52      177
28      177
37      285
31      37
39      37
52      37
28      37
53      37
31      5
39      5
52      5
28      5
177     5
