# Supplementary material for: The immune-body cytokine network defines a social architecture of cell interactions
Source: Biol Direct. 2006 Oct 24;1:32. doi: 10.1186/1745-6150-1-32 (PMC1636025; doi:10.1186/1745-6150-1-32)
Supplement: Additional File 6 — Global Cytokine Interactions. Text file that includes all the interactions in the network (see Additional file 2). [file 1745-6150-1-32-S6.txt]

31 84 4
11 84 4
2 84 1
17 84 1
8 84 1
37 84 4
5 84 4
91 84 1
39 84 4
52 84 4
88 84 1
25 84 4
28 84 4
83 84 1
177 84 4
53 84 4
22 84 1
85 84 1
146 84 1
4 84 4
84 31 3
11 31 2
2 31 3
17 31 3
88 31 3
83 31 3
22 31 3
85 31 3
4 31 2
17 11 3
84 11 3
31 11 2
93 11 3
2 11 3
8 11 3
37 11 2
5 11 2
91 11 3
39 11 2
52 11 2
54 11 2
25 11 2
28 11 2
83 11 3
177 11 2
53 11 2
22 11 3
219 11 2
85 11 3
146 11 3
4 11 2
31 91 4
11 91 4
93 91 1
2 91 1
17 91 1
8 91 1
5 91 4
39 91 4
52 91 4
88 91 1
25 91 4
85 91 1
146 91 1
4 91 4
11 93 4
2 93 1
17 93 1
8 93 1
37 93 4
5 93 4
39 93 4
52 93 4
54 93 4
88 93 1
53 93 4
22 93 1
219 93 4
85 93 1
146 93 1
4 93 4
84 39 3
11 39 2
2 39 3
17 39 3
8 39 3
52 39 2
54 39 2
25 39 2
28 39 2
83 39 3
22 39 3
219 39 2
235 39 3
85 39 3
146 39 3
4 39 2
17 52 3
84 52 3
2 52 3
8 52 3
39 52 2
54 52 2
28 52 2
83 52 3
22 52 3
85 52 3
146 52 3
4 52 2
2 54 3
5 54 2
39 54 2
52 54 2
84 17 1
31 17 4
11 17 4
93 17 1
2 17 1
8 17 1
37 17 4
5 17 4
91 17 1
39 17 4
52 17 4
54 17 4
88 17 1
25 17 4
28 17 4
83 17 1
177 17 4
53 17 4
22 17 1
219 17 4
235 17 1
85 17 1
146 17 1
4 17 4
84 2 1
31 2 4
11 2 4
93 2 1
199 2 1
17 2 1
8 2 1
37 2 4
5 2 4
91 2 1
39 2 4
52 2 4
54 2 4
88 2 1
25 2 4
28 2 4
83 2 1
177 2 4
53 2 4
22 2 1
281 2 4
219 2 4
235 2 1
85 2 1
146 2 1
4 2 4
84 88 1
31 88 4
11 88 4
93 88 1
199 88 1
2 88 1
17 88 1
8 88 1
37 88 4
5 88 4
91 88 1
39 88 4
52 88 4
54 88 4
25 88 4
53 88 4
22 88 1
281 88 4
219 88 4
85 88 1
146 88 1
4 88 4
84 25 3
31 25 2
11 25 2
2 25 3
17 25 3
8 25 3
37 25 2
5 25 2
39 25 2
52 25 2
28 25 2
83 25 3
177 25 2
22 25 3
85 25 3
146 25 3
4 25 2
84 28 3
11 28 2
93 28 3
2 28 3
17 28 3
8 28 3
5 28 2
91 28 3
39 28 2
52 28 2
25 28 2
83 28 3
22 28 3
219 28 2
235 28 3
85 28 3
146 28 3
4 28 2
84 83 1
11 83 4
2 83 1
17 83 1
8 83 1
37 83 4
5 83 4
52 83 4
88 83 1
28 83 4
177 83 4
53 83 4
22 83 1
85 83 1
146 83 1
4 83 4
2 191 1
17 191 1
8 191 1
88 191 1
83 191 1
22 191 1
85 191 1
146 191 1
17 177 3
84 177 3
11 177 2
93 177 3
2 177 3
8 177 3
37 177 2
91 177 3
54 177 2
88 177 3
25 177 2
83 177 3
53 177 2
22 177 3
219 177 2
235 177 3
85 177 3
146 177 3
4 177 2
11 285 2
93 285 3
2 285 3
17 285 3
91 285 3
177 285 2
22 285 3
219 285 2
4 285 2
11 53 2
2 53 3
199 281 3
2 281 3
17 281 3
8 281 3
5 281 2
88 281 3
85 281 3
84 22 1
31 22 4
11 22 4
2 22 1
17 22 1
8 22 1
37 22 4
5 22 4
39 22 4
52 22 4
54 22 4
88 22 1
28 22 4
83 22 1
177 22 4
53 22 4
219 22 4
85 22 1
146 22 1
4 22 4
11 235 4
2 235 1
17 235 1
8 235 1
5 235 4
88 235 1
4 235 4
2 85 1
17 85 1
8 85 1
91 85 1
22 85 1
146 85 1
84 146 1
31 146 4
11 146 4
199 146 1
2 146 1
17 146 1
8 146 1
37 146 4
5 146 4
91 146 1
39 146 4
52 146 4
54 146 4
88 146 1
28 146 4
83 146 1
53 146 4
22 146 1
281 146 4
219 146 4
235 146 1
85 146 1
4 146 4
84 8 1
31 8 4
11 8 4
93 8 1
2 8 1
17 8 1
37 8 4
5 8 4
91 8 1
39 8 4
52 8 4
54 8 4
88 8 1
28 8 4
83 8 1
177 8 4
53 8 4
22 8 1
219 8 4
85 8 1
146 8 1
4 8 4
17 4 3
84 4 3
31 4 2
11 4 2
93 4 3
199 4 3
2 4 3
8 4 3
37 4 2
5 4 2
91 4 3
39 4 2
52 4 2
54 4 2
88 4 3
25 4 2
28 4 2
83 4 3
177 4 2
53 4 2
22 4 3
281 4 2
219 4 2
85 4 3
146 4 3
84 37 3
11 37 2
2 37 3
17 37 3
8 37 3
5 37 2
54 37 2
25 37 2
22 37 3
219 37 2
85 37 3
146 37 3
4 37 2
84 5 3
11 5 2
93 5 3
199 5 3
2 5 3
17 5 3
8 5 3
37 5 2
91 5 3
54 5 2
88 5 3
25 5 2
83 5 3
53 5 2
22 5 3
281 5 2
219 5 2
235 5 3
85 5 3
146 5 3
4 5 2
