# Supplementary material for: The immune-body cytokine network defines a social architecture of cell interactions
Source: Biol Direct. 2006 Oct 24;1:32. doi: 10.1186/1745-6150-1-32 (PMC1636025; doi:10.1186/1745-6150-1-32)
Supplement: Additional File 7 — Immune Cytokine Interactions. Text file that includes the immune cells interactions in the immune sub-network (see Additional file 2). [file 1745-6150-1-32-S7.txt]

2 84 1
17 84 1
8 84 1
91 84 1
88 84 1
83 84 1
22 84 1
85 84 1
146 84 1
93 91 1
2 91 1
17 91 1
8 91 1
88 91 1
85 91 1
146 91 1
2 93 1
17 93 1
8 93 1
88 93 1
22 93 1
85 93 1
146 93 1
84 17 1
93 17 1
2 17 1
8 17 1
91 17 1
88 17 1
83 17 1
22 17 1
235 17 1
85 17 1
146 17 1
84 2 1
93 2 1
199 2 1
17 2 1
8 2 1
91 2 1
88 2 1
83 2 1
22 2 1
235 2 1
85 2 1
146 2 1
84 88 1
93 88 1
199 88 1
2 88 1
17 88 1
8 88 1
91 88 1
22 88 1
85 88 1
146 88 1
84 83 1
2 83 1
17 83 1
8 83 1
88 83 1
22 83 1
85 83 1
146 83 1
2 191 1
17 191 1
8 191 1
88 191 1
83 191 1
22 191 1
85 191 1
146 191 1
84 22 1
2 22 1
17 22 1
8 22 1
88 22 1
83 22 1
85 22 1
146 22 1
2 235 1
17 235 1
8 235 1
88 235 1
2 85 1
17 85 1
8 85 1
91 85 1
22 85 1
146 85 1
84 146 1
199 146 1
2 146 1
17 146 1
8 146 1
91 146 1
88 146 1
83 146 1
22 146 1
235 146 1
85 146 1
84 8 1
93 8 1
2 8 1
17 8 1
91 8 1
88 8 1
83 8 1
22 8 1
85 8 1
146 8 1
