# Supplementary material for: The immune-body cytokine network defines a social architecture of cell interactions
Source: Biol Direct. 2006 Oct 24;1:32. doi: 10.1186/1745-6150-1-32 (PMC1636025; doi:10.1186/1745-6150-1-32)
Supplement: Additional File 8 — Body Cytokine Interactions. Text file that includes the body cells interactions in the immune body sub-network (see Additional file 2). [file 1745-6150-1-32-S8.txt]

11 31 1
4 31 1
31 11 1
37 11 1
5 11 1
39 11 1
52 11 1
54 11 1
25 11 1
28 11 1
177 11 1
53 11 1
219 11 1
4 11 1
11 39 1
52 39 1
54 39 1
25 39 1
28 39 1
219 39 1
4 39 1
39 52 1
54 52 1
28 52 1
4 52 1
5 54 1
39 54 1
52 54 1
31 25 1
11 25 1
37 25 1
5 25 1
39 25 1
52 25 1
28 25 1
177 25 1
4 25 1
11 28 1
5 28 1
39 28 1
52 28 1
25 28 1
219 28 1
4 28 1
11 177 1
37 177 1
54 177 1
25 177 1
53 177 1
219 177 1
4 177 1
11 285 1
177 285 1
219 285 1
4 285 1
11 53 1
5 281 1
31 4 1
11 4 1
37 4 1
5 4 1
39 4 1
52 4 1
54 4 1
25 4 1
28 4 1
177 4 1
53 4 1
281 4 1
219 4 1
11 37 1
5 37 1
54 37 1
25 37 1
219 37 1
4 37 1
11 5 1
37 5 1
54 5 1
25 5 1
53 5 1
281 5 1
219 5 1
4 5 1
