# Supplementary material for: The immune-body cytokine network defines a social architecture of cell interactions
Source: Biol Direct. 2006 Oct 24;1:32. doi: 10.1186/1745-6150-1-32 (PMC1636025; doi:10.1186/1745-6150-1-32)
Supplement: Additional File 9 — Interface Cytokine Interactions. Text file that includes the immune to body cells and body to immune cells interactions in the sub-network (see Additional file 2). [file 1745-6150-1-32-S9.txt]

31 84 1
11 84 1
37 84 1
5 84 1
39 84 1
52 84 1
25 84 1
28 84 1
177 84 1
53 84 1
4 84 1
84 31 1
2 31 1
17 31 1
88 31 1
83 31 1
22 31 1
85 31 1
17 11 1
84 11 1
93 11 1
2 11 1
8 11 1
91 11 1
83 11 1
22 11 1
85 11 1
146 11 1
31 91 1
11 91 1
5 91 1
39 91 1
52 91 1
25 91 1
4 91 1
11 93 1
37 93 1
5 93 1
39 93 1
52 93 1
54 93 1
53 93 1
219 93 1
4 93 1
84 39 1
2 39 1
17 39 1
8 39 1
83 39 1
22 39 1
235 39 1
85 39 1
146 39 1
17 52 1
84 52 1
2 52 1
8 52 1
83 52 1
22 52 1
85 52 1
146 52 1
2 54 1
31 17 1
11 17 1
37 17 1
5 17 1
39 17 1
52 17 1
54 17 1
25 17 1
28 17 1
177 17 1
53 17 1
219 17 1
4 17 1
31 2 1
11 2 1
37 2 1
5 2 1
39 2 1
52 2 1
54 2 1
25 2 1
28 2 1
177 2 1
53 2 1
281 2 1
219 2 1
4 2 1
31 88 1
11 88 1
37 88 1
5 88 1
39 88 1
52 88 1
54 88 1
25 88 1
53 88 1
281 88 1
219 88 1
4 88 1
84 25 1
2 25 1
17 25 1
8 25 1
83 25 1
22 25 1
85 25 1
146 25 1
84 28 1
93 28 1
2 28 1
17 28 1
8 28 1
91 28 1
83 28 1
22 28 1
235 28 1
85 28 1
146 28 1
11 83 1
37 83 1
5 83 1
52 83 1
28 83 1
177 83 1
53 83 1
4 83 1
17 177 1
84 177 1
93 177 1
2 177 1
8 177 1
91 177 1
88 177 1
83 177 1
22 177 1
235 177 1
85 177 1
146 177 1
93 285 1
2 285 1
17 285 1
91 285 1
22 285 1
2 53 1
199 281 1
2 281 1
17 281 1
8 281 1
88 281 1
85 281 1
31 22 1
11 22 1
37 22 1
5 22 1
39 22 1
52 22 1
54 22 1
28 22 1
177 22 1
53 22 1
219 22 1
4 22 1
11 235 1
5 235 1
4 235 1
31 146 1
11 146 1
37 146 1
5 146 1
39 146 1
52 146 1
54 146 1
28 146 1
53 146 1
281 146 1
219 146 1
4 146 1
31 8 1
11 8 1
37 8 1
5 8 1
39 8 1
52 8 1
54 8 1
28 8 1
177 8 1
53 8 1
219 8 1
4 8 1
17 4 1
84 4 1
93 4 1
199 4 1
2 4 1
8 4 1
91 4 1
88 4 1
83 4 1
22 4 1
85 4 1
146 4 1
84 37 1
2 37 1
17 37 1
8 37 1
22 37 1
85 37 1
146 37 1
84 5 1
93 5 1
199 5 1
2 5 1
17 5 1
8 5 1
91 5 1
88 5 1
83 5 1
22 5 1
235 5 1
85 5 1
146 5 1
